# Supplementary material for: Whatever can go wrong, need not go wrong: Open Quality approach for epidemiology
Source: Emerg Themes Epidemiol. 2021 Jul 17;18:8. doi: 10.1186/s12982-021-00098-0 (PMC8285770; doi:10.1186/s12982-021-00098-0)
Supplement: Supplementary file 1 — Additional file 1. Open quality tool template. [file 12982_2021_98_MOESM1_ESM.xlsx]

## Sheet: Background
	Content
	1. Study preparation
	2. Study protocol and ethical review
	3. Data collection
	4. Data management
	5. Analysis
	6. Reporting and dissemination
	Definitions

## Sheet: 1. Study planning
Failure modes	Data quality attributes	Standards/criteria	Preventive strategies	Verification activities	Corrective actions
1. What can go wrong?	2. Which data quality attribute will be affected?	3. How can we determine if we have fullfiled the attribute?	4. How can we prevent things from going wrong?	5. How can we check whether we are on track?	6. What should we do to correct things if we are not on track?

## Sheet: 2. Protocol development
Failure modes	Data quality attributes	Standards/criteria	Preventive strategies	Verification activities	Corrective actions
1. What can go wrong?	2. Which data quality attribute will be affected?	3. How can we determine if we have fullfiled the attribute?	4. How can we prevent things from going wrong?	5. How can we check whether we are on track?	6. What should we do to correct things if we are not on track?

## Sheet: 3. Data collection
Failure modes	Data quality attributes	Standards/criteria	Preventive strategies	Verification activities	Corrective actions
1. What can go wrong?	2. Which data quality attribute will be affected?	3. How can we determine if we have fullfiled the attribute?	4. How can we prevent things from going wrong?	5. How can we check whether we are on track?	6. What should we do to correct things if we are not on track?

## Sheet: 4. Data management
Failure modes	Data quality attributes	Standards/criteria	Preventive strategies	Verification activities	Corrective actions
1. What can go wrong?	2. Which data quality attribute will be affected?	3. How can we determine if we have fullfiled the attribute?	4. How can we prevent things from going wrong	5. How can we check whether we are on track?	6. What should we do to correct things if we are not on track?

## Sheet: 5. Data analysis
Failure modes	Data quality attributes	Standards/criteria	Preventive strategies	Verification activities	Corrective actions
1. What can go wrong?	2. Which data quality attribute will be affected?	3. How can we determine if we have fullfiled the attribute?	4. How can we prevent things from going wrong	5. How can we check whether we are on track?	6. What should we do to correct things if we are not on track?

## Sheet: 6. Repporting and dissemination
Failure modes	Data quality attributes	Standards/criteria	Preventive strategies	Verification activities	Corrective actions
1. What can go wrong?	2. Which data quality attribute will be affected?	3. How can we determine if we have fullfiled the attribute?	4. How can we prevent things from going wrong	5. How can we check whether we are on track?	6. What should we do to correct things if we are not on track?

## Sheet: Definitions
	QUALITY DIMENSIONS
Dimensions	Definition [1]
Relevance	Degree to which the data serves to address the purposes for which they are sought by users. It depends upon both the coverage of the required topics and the use of appropriate concepts
Accuracy	Degree to which data correctly estimate or describe the quantities or characteristics they are designed to measure. Accuracy refers to the closeness between the values provided and the (unknown) true values.
Interpretability	Ease with which the user may understand and properly use and analyse the data. Includes the adequacy of the definitions of concepts, target populations, variables and terminology, underlying the data, and information describing the limitations of the data.
Timeliness	Length of time between data availability and the event or phenomenon they describe, but considered in the context of the time period that permits the information to be of value and still acted upon. Closely related to the dimension of timeliness is the punctuality of data which implies the existence of a publication schedule and reflects the degree to which data are released in accordance with it.
Accessibility	How readily the data can be located and accessed. Includes the suitability of the form in which the data are available, the media of dissemination, and the availability of metadata and user support services. It also includes the affordability of the data to users in relation to its value to them and whether the user has reasonable opportunity to know that the data are available and how to access …
Coherence	Degree to which data are logically connected and mutually consistent. Coherence implies that the same term should not be used without explanation for different concepts or data items; that different terms should not be used without explanation for the same concept or data item; and that variations in methodology that might affect data values should not be made without explanation. Coherence has f…
	[1] Organisation for Economic Co-operation and Development. QUALITY FRAMEWORK AND GUIDELINES FOR OECD STATISTICAL ACTIVITIES Version 2011/1
